# Supplementary material for: Rhodaelectro-catalyzed access to chromones via formyl C–H activation towards peptide electro-labeling
Source: Nat Commun. 2021 Aug 5;12:4736. doi: 10.1038/s41467-021-25005-8 (PMC8342597; doi:10.1038/s41467-021-25005-8)
Supplement: Supplementary file 2 — Source Data [file 41467_2021_25005_MOESM2_ESM.xlsx]

## Sheet: With_alkyne_10l
I. Cartesian coordinates for system with alkyne 10l
I-1d
Lowest frequency =		9.4785	cm-1
Charge =		0
Multiplicity =		1
69
C	2.59289	1.60534	0.861099
C	1.94456	0.632201	0.077563
C	2.71933	-0.240964	-0.69965
C	4.10457	-0.134015	-0.705867
C	4.73628	0.840077	0.067148
C	3.97623	1.70724	0.856098
C	0.505743	0.596808	0.06662
C	-0.612975	1.15813	0.258819
C	0.197716	-2.09812	0.501038
H	2.22331	-1.02015	-1.27604
H	4.70266	-0.821974	-1.30596
H	4.47391	2.45708	1.47398
H	1.99371	2.2751	1.48125
C	-2.29874	-0.007688	-2.24726
C	-0.954187	-0.365419	-2.65411
C	-2.89407	-1.16473	-1.69538
C	-0.77372	-1.77516	-2.46026
C	-1.94352	-2.26171	-1.78387
C	-0.002066	0.570608	-3.31677
H	-0.294891	0.742029	-4.36565
H	0.009656	1.54602	-2.80974
H	1.02356	0.18083	-3.30622
C	0.378586	-2.60064	-2.91368
H	0.02579	-3.43663	-3.53713
H	1.08101	-2.00803	-3.5148
H	0.925	-3.01512	-2.05204
C	-2.22317	-3.67965	-1.4135
H	-2.77694	-4.1957	-2.21609
H	-1.29054	-4.23134	-1.23459
H	-2.82751	-3.73832	-0.49751
C	-4.23437	-1.27321	-1.05689
H	-4.77732	-0.32022	-1.09596
H	-4.84673	-2.04109	-1.55476
H	-4.12168	-1.55475	0.002283
C	-2.91706	1.33647	-2.42279
H	-3.74094	1.50355	-1.71713
H	-2.18727	2.14183	-2.26178
H	-3.31465	1.44758	-3.44568
h	-1.02163	-0.787567	-0.494536
C	-1.52111	2.24166	0.511704
C	-1.1164	3.55413	0.212215
C	-2.81569	2.03224	1.01465
C	-1.98707	4.62059	0.404586
H	-0.114184	3.72751	-0.186871
C	-3.67188	3.10899	1.20397
H	-3.11295	1.01069	1.25879
C	-3.28005	4.42114	0.903634
H	-1.65687	5.63338	0.157436
H	-4.67619	2.92871	1.59809
C	-1.46683	-1.60657	2.19829
C	-0.258302	-2.26156	1.88334
C	-1.98358	-1.74328	3.50737
C	0.420113	-3.04346	2.83081
C	-1.29634	-2.50964	4.43407
H	-2.91845	-1.24061	3.76278
C	-0.092968	-3.16482	4.11095
H	1.34882	-3.53597	2.53339
H	-1.70182	-2.60685	5.44529
H	0.427941	-3.75765	4.86537
O	1.13037	-2.69324	0.019539
O	-2.07264	-0.92223	1.27143
C	6.22973	0.991018	0.018505
F	6.60214	1.88018	-0.912838
F	6.72307	1.42174	1.18375
F	6.83828	-0.160558	-0.278141
C	-4.20754	5.57603	1.13994
H	-5.25065	5.30798	0.915953
H	-4.17466	5.89583	2.19512
H	-3.93599	6.44603	0.525235
TS(1-2)d
Lowest frequency =		-266.177	cm-1
Charge =		0
Multiplicity =		1
69
C	2.74975	0.282567	1.01586
C	1.91871	-0.285985	0.037476
C	2.49836	-0.878706	-1.09084
C	3.88023	-0.880633	-1.24735
C	4.69899	-0.301001	-0.278728
C	4.12918	0.276297	0.85805
C	0.46736	-0.206971	0.232977
C	-0.317336	0.834591	0.401834
C	-0.172746	-1.91002	0.281313
H	1.85782	-1.347	-1.83557
H	4.32827	-1.34458	-2.12796
H	4.77037	0.709727	1.628
H	2.2998	0.720573	1.90913
C	-2.39934	0.727387	-2.14021
C	-1.7427	-0.470213	-2.60216
C	-3.45313	0.322872	-1.26947
C	-2.48376	-1.62043	-2.12572
C	-3.49781	-1.14015	-1.26425
C	-0.593827	-0.536207	-3.55005
H	-0.950473	-0.529641	-4.59374
H	0.08762	0.315758	-3.4218
H	-0.018657	-1.45965	-3.39932
C	-2.14371	-3.03371	-2.44565
H	-2.7635	-3.73481	-1.87191
H	-2.29813	-3.24045	-3.51684
H	-1.09089	-3.24404	-2.19935
C	-4.47181	-1.93884	-0.469077
H	-5.48807	-1.84791	-0.885907
H	-4.20001	-3.00204	-0.453631
H	-4.49738	-1.58606	0.572292
C	-4.42091	1.19764	-0.549779
H	-4.05927	2.23267	-0.491779
H	-5.39678	1.20745	-1.06359
H	-4.58547	0.83773	0.475888
C	-2.01631	2.1244	-2.48984
H	-2.2862	2.82911	-1.69173
H	-0.933169	2.21312	-2.65165
H	-2.52113	2.44568	-3.41588
Rh	-1.59745	-0.419036	-0.443702
C	-0.360242	2.25248	0.65852
C	0.714635	3.09412	0.328669
C	-1.51931	2.82072	1.21039
C	0.617736	4.46549	0.535071
H	1.62064	2.66701	-0.106423
C	-1.59633	4.19078	1.42576
H	-2.34264	2.15561	1.47876
C	-0.533044	5.04015	1.09007
H	1.45781	5.10845	0.258004
H	-2.50373	4.61569	1.86417
C	-1.53879	-1.4136	2.26832
C	-0.560028	-2.23384	1.6562
C	-1.83571	-1.63999	3.63346
C	0.027041	-3.30539	2.34641
C	-1.23274	-2.68999	4.30453
H	-2.56902	-0.995083	4.12179
C	-0.304636	-3.53707	3.67036
H	0.753982	-3.92666	1.81807
H	-1.49138	-2.86874	5.35212
H	0.154893	-4.35946	4.22212
O	0.363842	-2.67389	-0.494827
O	-2.15587	-0.508177	1.56897
C	6.18587	-0.25301	-0.476577
F	6.84447	-0.308928	0.6856
F	6.62181	-1.26166	-1.23736
F	6.56588	0.881946	-1.08175
C	-0.612378	6.51558	1.34828
H	-1.64493	6.88512	1.26726
H	-0.26004	6.75383	2.36608
H	0.013836	7.08361	0.64538
I-2d
Lowest frequency =		13.076	cm-1
Charge =		0
Multiplicity =		1
69
C	-2.97524	-0.326761	-0.937645
C	-2.27549	-1.01894	0.062776
C	-3.00847	-1.76754	0.995265
C	-4.39855	-1.79496	0.947512
C	-5.08023	-1.08186	-0.038024
C	-4.36232	-0.35349	-0.988481
C	-0.79723	-0.963319	0.113017
C	-0.050522	0.165735	0.03595
C	-0.029566	-2.20725	0.258129
H	-2.47529	-2.3399	1.75363
H	-4.95955	-2.3806	1.67836
H	-4.89309	0.184332	-1.77639
H	-2.41578	0.233807	-1.68817
C	2.44525	1.6979	1.22691
C	2.93378	0.468303	1.78896
C	3.09306	1.88889	-0.03649
C	3.99132	-0.01978	0.920664
C	4.06536	0.830074	-0.206697
C	2.56784	-0.094103	3.12031
H	3.22442	0.301683	3.91354
H	1.53115	0.15607	3.38234
H	2.65352	-1.1893	3.1259
C	4.87525	-1.17991	1.2084
H	5.1554	-1.71918	0.293816
H	5.80172	-0.82709	1.69158
H	4.39593	-1.89908	1.88321
C	4.97759	0.689416	-1.37583
H	5.8257	1.39016	-1.30067
H	5.38338	-0.328156	-1.44627
H	4.4503	0.904997	-2.31649
C	2.94441	3.05874	-0.945017
H	2.00025	3.5889	-0.770888
H	3.77191	3.77025	-0.783293
H	2.97268	2.75169	-2.00004
C	1.53348	2.65962	1.90064
H	0.984852	3.28312	1.18413
H	0.79432	2.14955	2.53089
H	2.12927	3.32402	2.5489
Rh	1.97514	-0.003487	-0.063549
C	-0.648719	1.50172	-0.064663
C	-1.53537	1.98368	0.90994
C	-0.353953	2.32922	-1.15764
C	-2.08798	3.25501	0.803527
H	-1.78847	1.34654	1.76048
C	-0.925657	3.59313	-1.26649
H	0.320004	1.95357	-1.93084
C	-1.79731	4.08531	-0.286169
H	-2.76843	3.61056	1.58248
H	-0.690814	4.21536	-2.13519
C	1.88412	-1.64388	-1.49822
C	1.40827	-2.18431	-0.214073
C	3.04075	-2.2541	-2.10587
C	2.19931	-3.22752	0.376132
C	3.72276	-3.26539	-1.49193
H	3.32875	-1.86953	-3.08615
C	3.31888	-3.74133	-0.214215
H	1.8122	-3.6633	1.29981
H	4.58644	-3.71705	-1.98828
H	3.87614	-4.54781	0.267104
O	-0.470678	-3.22732	0.752685
O	1.35585	-0.590552	-2.02549
C	-6.57984	-1.05791	-0.053035
F	-7.06563	-0.942388	-1.2943
F	-7.06541	-0.021436	0.647494
F	-7.10554	-2.16451	0.482877
C	-2.43109	5.43908	-0.418465
H	-3.41872	5.36472	-0.904095
H	-2.58802	5.90981	0.563156
H	-1.81695	6.11588	-1.02999
I-2p
Lowest frequency =		9.2723	cm-1
Charge =		0
Multiplicity =		1
69
C	1.21657	3.46902	0.719364
C	1.62522	2.29323	0.062311
C	2.88641	2.27107	-0.548005
C	3.70569	3.39365	-0.508396
C	3.30779	4.5655	0.144299
C	2.0463	4.58009	0.757045
C	0.713763	1.18246	-0.00383
C	-0.452822	0.695175	0.076781
C	2.4675	-0.811417	0.752967
H	3.22479	1.35747	-1.03452
H	4.6857	3.356	-0.991691
H	1.71069	5.48289	1.27507
H	0.238723	3.4953	1.20565
C	-0.350468	-1.38951	-2.39245
C	0.853984	-0.627433	-2.65765
C	0.040139	-2.58692	-1.75225
C	1.99118	-1.41869	-2.28583
C	1.49069	-2.59952	-1.64032
C	0.874673	0.685772	-3.36247
H	0.687858	0.548121	-4.4402
H	0.095714	1.35595	-2.97158
H	1.83834	1.19616	-3.24238
C	3.42211	-1.11079	-2.55463
H	3.96665	-0.935111	-1.61351
H	3.89981	-1.9509	-3.0818
H	3.52533	-0.217253	-3.18451
C	2.30671	-3.73643	-1.12315
H	2.42693	-4.51843	-1.89197
H	3.30728	-3.39814	-0.822313
H	1.83204	-4.1982	-0.246103
C	-0.845989	-3.64976	-1.20398
H	-1.90441	-3.43135	-1.39555
H	-0.609061	-4.62835	-1.64974
H	-0.7072	-3.7252	-0.113541
C	-1.72873	-0.966402	-2.76901
H	-2.49228	-1.47091	-2.16307
H	-1.87031	0.115086	-2.63533
H	-1.92795	-1.19724	-3.82899
Rh	0.828958	-0.902465	-0.471509
C	-1.88443	0.725642	0.181347
C	-2.56712	1.90454	-0.171285
C	-2.6252	-0.396701	0.589744
C	-3.95417	1.95646	-0.12448
H	-1.99576	2.7764	-0.496971
C	-4.01122	-0.338162	0.63567
H	-2.07749	-1.29472	0.880859
C	-4.68074	0.834359	0.277033
H	-4.47947	2.86905	-0.412035
H	-4.58398	-1.21339	0.949012
C	0.793874	-1.72239	2.25751
C	2.10797	-1.2334	2.10937
C	0.386047	-2.17909	3.53172
C	3.00495	-1.20519	3.18795
C	1.27979	-2.13395	4.58907
H	-0.629153	-2.5602	3.6582
C	2.59187	-1.64887	4.43281
H	4.01454	-0.823926	3.018
H	0.95433	-2.48555	5.57234
H	3.27137	-1.62172	5.28694
O	3.58362	-0.507633	0.411079
O	0.014206	-1.75768	1.21498
C	-6.17794	0.899116	0.372801
F	-6.57996	1.2309	1.60596
F	-6.6909	1.80811	-0.462603
F	-6.74263	-0.278245	0.084235
C	4.21113	5.76052	0.218253
H	3.64738	6.69965	0.114519
H	4.72977	5.7997	1.1909
H	4.98228	5.7334	-0.564509
TS(1-2)p
Lowest frequency =		-266.769	cm-1
Charge =		0
Multiplicity =		1
69
C	-0.01352	3.37761	0.470412
C	0.723016	2.49085	-0.329364
C	1.41348	2.99579	-1.43576
C	1.35156	4.35362	-1.73795
C	0.618578	5.2472	-0.950511
C	-0.062871	4.73097	0.159451
C	0.690644	1.06182	0.011752
C	-0.319678	0.239589	0.175458
C	2.40813	0.534005	0.308854
H	2.00252	2.31958	-2.05326
H	1.89112	4.72858	-2.61219
H	-0.64026	5.4051	0.798527
H	-0.543173	2.99408	1.34547
C	0.165064	-2.13254	-2.03667
C	1.39407	-1.49427	-2.43746
C	0.484484	-3.04601	-0.98844
C	2.49459	-2.11917	-1.73228
C	1.93649	-3.03047	-0.805066
C	1.55106	-0.465064	-3.50433
H	1.73192	-0.941691	-4.48235
H	0.655262	0.164003	-3.59525
H	2.4057	0.189252	-3.28513
C	3.9278	-1.76775	-1.92689
H	4.07853	-0.68224	-1.81777
H	4.56726	-2.26691	-1.18742
H	4.27067	-2.06615	-2.93068
C	2.65412	-3.85567	0.206179
H	2.61205	-4.92477	-0.057958
H	3.70851	-3.5625	0.287912
H	2.19467	-3.73008	1.19765
C	-0.450412	-3.94434	-0.254435
H	-1.48926	-3.59932	-0.341938
H	-0.400486	-4.97225	-0.651218
H	-0.195972	-3.98462	0.814165
C	-1.18778	-1.85783	-2.59791
H	-1.9784	-2.05561	-1.86145
H	-1.28558	-0.809472	-2.91211
H	-1.37838	-2.49095	-3.48011
Rh	1.07066	-1.07171	-0.342893
C	-1.75612	0.154469	0.276343
C	-2.58927	1.08791	-0.362277
C	-2.33435	-0.912579	0.983246
C	-3.97051	0.9454	-0.304892
H	-2.14328	1.91823	-0.913288
C	-3.71494	-1.04427	1.04893
H	-1.67022	-1.62063	1.483
C	-4.53574	-0.118247	0.400503
H	-4.61705	1.66043	-0.817065
H	-4.16276	-1.87479	1.59811
C	1.77007	-0.570689	2.41472
C	2.60116	0.364687	1.75023
C	1.86477	-0.658104	3.82432
C	3.56085	1.11221	2.45025
C	2.8039	0.101193	4.50063
H	1.20981	-1.35689	4.34861
C	3.66543	0.985672	3.82463
H	4.1966	1.79799	1.88539
H	2.88176	0.004408	5.5873
H	4.39853	1.57187	4.3822
O	3.22392	0.993142	-0.463216
O	0.976431	-1.33814	1.72855
C	-6.02939	-0.241989	0.505584
C	0.587685	6.7153	-1.26047
H	-0.401746	7.15072	-1.05566
H	1.3178	7.26418	-0.642207
H	0.836979	6.91104	-2.31319
F	-6.41426	-1.51971	0.58911
F	-6.6476	0.297878	-0.549238
F	-6.49922	0.378542	1.59443
I-2p
Lowest frequency =		13.1399	cm-1
Charge =		0
Multiplicity =		1
69
C	2.38519	2.49563	-0.93971
C	1.4142	2.72141	0.047014
C	1.64133	3.74868	0.972257
C	2.81137	4.50244	0.922011
C	3.78763	4.27079	-0.051945
C	3.5487	3.25346	-0.984606
C	0.190241	1.89058	0.099658
C	0.153262	0.537754	0.055259
C	-1.12592	2.53709	0.210232
H	0.887667	3.95702	1.73179
H	2.96985	5.29314	1.66113
H	4.2891	3.05348	-1.76462
H	2.21722	1.71476	-1.6841
C	-1.15981	-2.07622	1.26968
C	-2.22354	-1.27614	1.81374
C	-1.60566	-2.60134	0.013578
C	-3.37516	-1.4302	0.94235
C	-2.98746	-2.21338	-0.169891
C	-2.21206	-0.583829	3.13406
H	-2.55761	-1.25514	3.93834
H	-1.20088	-0.240513	3.39033
H	-2.86648	0.298462	3.12572
C	-4.73751	-0.900032	1.21207
H	-4.71074	-0.02926	1.87797
H	-5.24902	-0.595978	0.289148
H	-5.3475	-1.67998	1.69766
C	-3.8334	-2.59566	-1.33475
H	-4.18488	-3.63666	-1.24131
H	-4.71432	-1.94629	-1.41948
H	-3.269	-2.51822	-2.27538
C	-0.860179	-3.53214	-0.877501
H	0.220285	-3.49028	-0.69449
H	-1.19464	-4.56921	-0.705702
H	-1.03626	-3.29845	-1.937
C	0.114415	-2.41018	1.95937
H	0.911533	-2.67949	1.25563
H	0.47785	-1.57752	2.57439
H	-0.055446	-3.27201	2.62639
Rh	-1.64941	-0.40423	-0.052154
C	1.36736	-0.282295	-0.018927
C	2.35741	-0.211748	0.973254
C	1.56052	-1.1562	-1.10058
C	3.48806	-1.01678	0.907883
H	2.23131	0.489764	1.80036
C	2.69821	-1.94978	-1.17703
H	0.804794	-1.18617	-1.88828
C	3.658	-1.89524	-0.163056
H	4.25015	-0.958458	1.68724
H	2.84836	-2.61524	-2.0298
C	-2.42248	1.00138	-1.53225
C	-2.32498	1.74198	-0.263409
C	-3.71676	0.892138	-2.15837
C	-3.55799	2.21932	0.296766
C	-4.84065	1.40189	-1.57365
H	-3.74179	0.390952	-3.12788
C	-4.77039	2.0482	-0.308994
H	-3.47516	2.81489	1.20857
H	-5.80445	1.31576	-2.08352
H	-5.6777	2.44745	0.149284
O	-1.30251	3.644	0.680473
O	-1.40882	0.37474	-2.02902
C	5.03578	5.10183	-0.120827
H	5.91931	4.48487	-0.344687
H	4.96187	5.86163	-0.916986
H	5.21997	5.63273	0.824132
C	4.83793	-2.82055	-0.20159
F	4.55026	-4.00438	0.362432
F	5.23025	-3.07714	-1.45373
F	5.888	-2.32324	0.457737
TS(2-3)d
Lowest frequency =		-255.723	cm-1
Charge =		0
Multiplicity =		1
69
C	-3.01581	-0.171238	-0.947046
C	-2.24898	-0.983412	-0.084473
C	-2.9496	-1.80012	0.828329
C	-4.33624	-1.7764	0.894741
C	-5.07375	-0.937761	0.056518
C	-4.40024	-0.141318	-0.872707
C	-0.791274	-1.0108	-0.145926
C	0.032405	0.073385	-0.563528
C	-0.028164	-2.18926	0.131656
H	-2.37843	-2.46756	1.47309
H	-4.85606	-2.42	1.60768
H	-4.96869	0.492089	-1.55694
H	-2.51448	0.435357	-1.70274
C	2.17414	0.854376	1.97401
C	2.94793	-0.351231	1.87366
C	2.70055	1.76118	1.00076
C	4.07697	-0.112283	0.973891
C	3.90954	1.1681	0.428697
C	2.74275	-1.57191	2.7045
H	3.14418	-1.41316	3.71945
H	1.67605	-1.82161	2.79536
H	3.25316	-2.44146	2.27145
C	5.16173	-1.09127	0.685969
H	4.75854	-2.10326	0.54226
H	5.71271	-0.824659	-0.22578
H	5.88533	-1.13318	1.51721
C	4.7705	1.84253	-0.581833
H	5.37481	2.63641	-0.111986
H	5.45888	1.13676	-1.06476
H	4.16559	2.31787	-1.36784
C	2.24423	3.1568	0.756027
H	1.1723	3.27575	0.960698
H	2.79883	3.85664	1.40398
H	2.414	3.45911	-0.285727
C	1.03447	1.07778	2.90414
H	0.44386	1.95339	2.60802
H	0.361508	0.207703	2.92564
H	1.40147	1.24642	3.93014
Rh	2.01374	-0.040214	0.00575
C	-0.423595	1.47512	-0.612481
C	-1.21891	1.96579	0.437617
C	-0.068296	2.3616	-1.63772
C	-1.62694	3.29236	0.461748
H	-1.52715	1.28565	1.23256
C	-0.492163	3.68793	-1.60905
H	0.538207	2.00313	-2.46952
C	-1.275	4.18365	-0.562219
H	-2.24806	3.6433	1.29068
H	-0.206645	4.35595	-2.42656
C	1.58355	-1.34776	-1.72795
C	1.32787	-2.15276	-0.565343
C	2.57431	-1.70534	-2.67175
C	2.18381	-3.2708	-0.373718
C	3.37582	-2.7965	-2.42099
H	2.6877	-1.0901	-3.56571
C	3.19406	-3.57598	-1.25593
H	1.93745	-3.91972	0.470256
H	4.15431	-3.06755	-3.13835
H	3.82548	-4.45134	-1.08822
O	-0.341023	-3.2007	0.749095
O	0.927044	-0.174768	-1.89245
C	-6.56209	-0.857712	0.179537
F	-6.94654	0.099442	1.04216
F	-7.09514	-2.00299	0.622691
F	-7.14956	-0.569206	-0.989628
C	-1.75376	5.60505	-0.544858
H	-2.82159	5.66392	-0.813614
H	-1.64904	6.05368	0.454694
H	-1.19806	6.22788	-1.25998
I-3d
Lowest frequency =		11.9484	cm-1
Charge =		0
Multiplicity =		1
69
C	-2.65647	0.069051	-1.47043
C	-1.67624	-0.688829	-0.816084
C	-2.08621	-1.69948	0.062119
C	-3.43467	-1.91466	0.319664
C	-4.39896	-1.12659	-0.310507
C	-4.00673	-0.141884	-1.21769
C	-0.246558	-0.48469	-1.12757
C	0.420961	0.80008	-1.20166
C	0.499831	-1.67484	-1.59814
H	-1.33028	-2.3292	0.530027
H	-3.74418	-2.70673	1.00422
H	-4.7616	0.45499	-1.73271
H	-2.35223	0.83684	-2.1844
C	1.36713	-1.4245	2.20356
C	2.71413	-1.31115	1.79611
C	0.828033	-0.083025	2.27221
C	3.05194	0.101434	1.68536
C	1.90023	0.860163	2.01872
C	3.67492	-2.4324	1.60667
H	4.28886	-2.5716	2.51253
H	3.15435	-3.37785	1.40243
H	4.35892	-2.24009	0.768255
C	4.41303	0.616822	1.37282
H	4.87428	0.054043	0.547623
H	4.38648	1.6749	1.07994
H	5.07652	0.523039	2.24904
C	1.79967	2.34232	2.13101
H	1.87458	2.66177	3.1841
H	2.60187	2.84069	1.57046
H	0.84422	2.71396	1.73462
C	-0.520552	0.261713	2.80764
H	-1.318	-0.320353	2.32303
H	-0.559972	0.04577	3.8883
H	-0.745268	1.32649	2.67334
C	0.641029	-2.68921	2.51783
H	-0.43676	-2.51281	2.62893
H	0.776394	-3.44407	1.72857
H	1.00025	-3.12699	3.46413
Rh	1.44526	-0.348318	0.212839
C	-0.134615	2.11241	-0.814684
C	-1.17304	2.25907	0.120423
C	0.427404	3.28187	-1.34567
C	-1.62837	3.51589	0.494853
H	-1.63082	1.37909	0.566089
C	-0.03217	4.53888	-0.960578
H	1.23843	3.19513	-2.06799
C	-1.07013	4.68666	-0.037127
H	-2.44019	3.58951	1.22435
H	0.430777	5.43007	-1.39371
C	2.35306	-0.007065	-1.8846
C	1.94561	-1.36543	-1.73111
C	3.72098	0.304678	-2.0623
C	2.92974	-2.38589	-1.7659
C	4.65301	-0.708793	-2.06071
H	3.99914	1.34805	-2.21964
C	4.25706	-2.06293	-1.91912
H	2.57852	-3.41771	-1.69314
H	5.71016	-0.468888	-2.19862
H	5.01288	-2.85075	-1.95696
O	0.049045	-2.80961	-1.67782
O	1.40677	0.932342	-2.20493
C	-5.85129	-1.31035	0.020094
F	-6.21636	-0.552149	1.06512
F	-6.6439	-0.968924	-1.00034
F	-6.13335	-2.57585	0.34538
C	-1.58702	6.03824	0.357717
H	-0.886965	6.83678	0.074134
H	-2.5504	6.25226	-0.134582
H	-1.75922	6.10306	1.44288
I-2d,Rh(IV)
Lowest frequency =		10.2655	cm-1
Charge =		1
Multiplicity =		2
69
C	-2.91644	-0.093366	-0.739403
C	-2.24588	-0.923237	0.195204
C	-3.00494	-1.88136	0.912094
C	-4.37722	-1.9541	0.745847
C	-5.02232	-1.10354	-0.158605
C	-4.28556	-0.186075	-0.913582
C	-0.814858	-0.812189	0.37282
C	-0.041188	0.327083	0.173976
C	0.006753	-1.96143	0.853333
H	-2.49793	-2.53454	1.62147
H	-4.95917	-2.68046	1.31582
H	-4.79024	0.440621	-1.65056
H	-2.343	0.59472	-1.35933
C	2.68176	1.73828	0.926022
C	3.25435	0.533313	1.45416
C	3.08429	1.84319	-0.454244
C	4.10633	-0.044885	0.424612
C	3.968	0.734462	-0.745024
C	3.15036	0.049574	2.8582
H	3.99156	0.435215	3.45778
H	2.21838	0.384741	3.33124
H	3.17952	-1.04718	2.90835
C	5.01779	-1.20204	0.612777
H	5.12541	-1.79659	-0.30353
H	6.01839	-0.829648	0.88868
H	4.67778	-1.86757	1.41439
C	4.61554	0.48985	-2.06168
H	5.47766	1.16361	-2.19569
H	4.97932	-0.541937	-2.14699
H	3.91727	0.675948	-2.88996
C	2.8742	3.00148	-1.3634
H	2.07459	3.66379	-1.01288
H	3.80359	3.59386	-1.40969
H	2.64417	2.6808	-2.38925
C	1.93206	2.75752	1.70702
H	1.27284	3.36256	1.07264
H	1.32032	2.29968	2.49478
H	2.65152	3.43651	2.19333
Rh	1.91345	0.009599	-0.131417
C	-0.631671	1.64711	0.150394
C	-1.51947	2.07295	1.16339
C	-0.356949	2.52865	-0.914358
C	-2.07625	3.34023	1.12217
H	-1.7429	1.40227	1.99606
C	-0.962876	3.77406	-0.971966
H	0.294559	2.18744	-1.72008
C	-1.82081	4.2138	0.050754
H	-2.73699	3.66365	1.9304
H	-0.770397	4.42842	-1.82621
C	1.63676	-1.93732	-1.2407
C	1.32026	-2.20501	0.169775
C	2.6413	-2.74055	-1.87997
C	2.11477	-3.19614	0.838208
C	3.32314	-3.7029	-1.19067
H	2.81462	-2.54787	-2.94033
C	3.08406	-3.91292	0.196851
H	1.84977	-3.41684	1.87421
H	4.06492	-4.31772	-1.70737
H	3.64895	-4.67741	0.733956
O	-0.329915	-2.63464	1.80287
O	1.1182	-0.934971	-1.86275
C	-6.52489	-1.15316	-0.298285
F	-6.9081	-0.809585	-1.52644
F	-7.09743	-0.303386	0.557006
F	-6.99722	-2.36942	-0.039204
C	-2.47457	5.55674	-0.013863
H	-3.4975	5.46388	-0.416745
H	-2.56294	6.01078	0.98344
H	-1.92582	6.2473	-0.668531
TS(2-3)d,Rh(IV)
Lowest frequency =		-43.9145	cm-1
Charge =		1
Multiplicity =		2
69
C	-3.01983	-0.086351	-0.812724
C	-2.29137	-0.908668	0.082578
C	-3.00362	-1.79625	0.923114
C	-4.38865	-1.82892	0.892145
C	-5.08965	-1.00001	0.011887
C	-4.40098	-0.142786	-0.853573
C	-0.844986	-0.869501	0.081353
C	-0.046027	0.260475	-0.123698
C	-0.020937	-2.07322	0.374572
H	-2.44684	-2.44481	1.59859
H	-4.93563	-2.50794	1.54831
H	-4.95539	0.470571	-1.5659
H	-2.48587	0.565279	-1.5043
C	2.51715	1.51666	1.40535
C	2.81316	0.215478	1.95801
C	3.28406	1.65775	0.202875
C	3.84787	-0.388619	1.13793
C	4.11834	0.481223	0.050042
C	2.26787	-0.349673	3.22211
H	2.95061	-0.137932	4.06164
H	1.28995	0.08496	3.46561
H	2.14434	-1.43932	3.15638
C	4.51656	-1.68626	1.41117
H	4.7709	-2.21907	0.485415
H	5.45342	-1.50295	1.96295
H	3.89132	-2.3464	2.02473
C	5.10271	0.256687	-1.04216
H	6.06248	0.741063	-0.797578
H	5.29692	-0.812679	-1.19588
H	4.75274	0.679788	-1.99366
C	3.32691	2.85215	-0.679872
H	2.43385	3.47747	-0.56347
H	4.20768	3.46412	-0.422437
H	3.42042	2.57134	-1.73787
C	1.64365	2.55212	2.01385
H	1.19009	3.20356	1.25614
H	0.834008	2.10763	2.60615
H	2.2456	3.18295	2.68852
Rh	1.95701	-0.069153	0.039791
C	-0.524479	1.62823	-0.279064
C	-1.43344	2.15831	0.655282
C	-0.043422	2.46726	-1.2963
C	-1.83242	3.48653	0.573997
H	-1.81339	1.52807	1.46209
C	-0.476216	3.78468	-1.38335
H	0.650161	2.06233	-2.03433
C	-1.37229	4.32572	-0.449408
H	-2.52621	3.88027	1.32119
H	-0.110082	4.41338	-2.19949
C	1.55856	-1.47574	-1.64449
C	1.24473	-2.20002	-0.423663
C	2.57048	-1.9837	-2.51753
C	2.01358	-3.3715	-0.139292
C	3.25419	-3.1258	-2.19604
H	2.75822	-1.43214	-3.44013
C	2.99184	-3.81906	-0.98445
H	1.73692	-3.92809	0.758583
H	4.01092	-3.51102	-2.88429
H	3.54595	-4.73022	-0.750662
O	-0.308605	-2.89705	1.2172
O	1.00712	-0.316375	-1.91158
C	-6.59937	-0.996699	0.014686
F	-7.08289	-0.772981	-1.20597
F	-7.05993	-0.032222	0.814368
F	-7.08926	-2.15408	0.450927
C	-1.84817	5.74114	-0.563727
H	-2.74801	5.79475	-1.1991
H	-2.11669	6.15913	0.41643
H	-1.08806	6.38878	-1.02286
I-3d,Rh(II)
Lowest frequency =		12.7166	cm-1
Charge =		1
Multiplicity =		2
69
C	-2.64505	0.007351	-1.55051
C	-1.65491	-0.664806	-0.822775
C	-2.03582	-1.63906	0.105334
C	-3.38029	-1.89938	0.344966
C	-4.35844	-1.1949	-0.356029
C	-3.98951	-0.253028	-1.31709
C	-0.227352	-0.419752	-1.1272
C	0.349737	0.873925	-1.22947
C	0.560892	-1.59808	-1.57449
H	-1.26781	-2.20864	0.628524
H	-3.67485	-2.66288	1.06716
H	-4.75787	0.26973	-1.88935
H	-2.36013	0.742274	-2.3063
C	1.39654	-1.43587	2.26589
C	2.75279	-1.29848	1.82476
C	0.843754	-0.108796	2.36132
C	3.07163	0.10951	1.74178
C	1.89586	0.84929	2.07905
C	3.70848	-2.41613	1.60314
H	4.24553	-2.63562	2.54116
H	3.19308	-3.33398	1.29136
H	4.45922	-2.1654	0.842334
C	4.40088	0.662062	1.37079
H	4.86258	0.083735	0.557461
H	4.33165	1.70915	1.04969
H	5.08479	0.618941	2.23475
C	1.76602	2.32738	2.16348
H	1.88134	2.65678	3.20958
H	2.53267	2.83626	1.56527
H	0.782459	2.66754	1.8117
C	-0.511192	0.222468	2.87807
H	-1.29175	-0.401533	2.42119
H	-0.537597	0.046752	3.96617
H	-0.763041	1.27518	2.70598
C	0.707626	-2.71494	2.58207
H	-0.36742	-2.56747	2.74258
H	0.838678	-3.4588	1.78246
H	1.12342	-3.14938	3.50639
Rh	1.48304	-0.380503	0.319097
C	-0.237474	2.15406	-0.817483
C	-1.27357	2.2384	0.130781
C	0.286215	3.3529	-1.33066
C	-1.76243	3.46943	0.538267
H	-1.6998	1.33384	0.559112
C	-0.215753	4.58116	-0.919303
H	1.09193	3.31918	-2.06313
C	-1.25087	4.66988	0.019384
H	-2.56716	3.50381	1.27726
H	0.206478	5.49683	-1.34054
C	2.38433	0.073285	-2.01993
C	1.99889	-1.26541	-1.77137
C	3.70774	0.393958	-2.34784
C	2.97944	-2.28225	-1.85319
C	4.64433	-0.623634	-2.4046
H	3.96706	1.43308	-2.55508
C	4.28634	-1.96443	-2.15353
H	2.64655	-3.31082	-1.69613
H	5.67905	-0.381612	-2.65885
H	5.04248	-2.74879	-2.22287
O	0.130884	-2.73273	-1.6445
O	1.46188	1.06937	-2.02765
C	-5.81591	-1.42355	-0.048091
F	-6.23052	-0.590604	0.913153
F	-6.58125	-1.21102	-1.11696
F	-6.03619	-2.66597	0.380348
C	-1.81577	5.99173	0.433796
H	-1.09115	6.80556	0.294083
H	-2.70356	6.23478	-0.173985
H	-2.13712	5.98366	1.48503

## Sheet: With_alkyne_10w
II. Cartesian coordinates for system with alkyne 10w
I-1d
Lowest frequency =		13.4296	cm-1
Charge =		0
Multiplicity =		1
59
C	-0.178253	1.85896	-0.20989
C	-0.400786	1.56916	0.990622
C	1.09223	-0.085676	-1.47558
C	-2.58284	-0.729787	0.448847
C	-2.41775	-0.410847	-0.960539
C	-1.80081	-1.86684	0.730798
C	-1.64066	-1.45036	-1.56648
C	-1.16273	-2.29331	-0.510865
C	-3.11968	0.685323	-1.68701
H	-4.15009	0.390295	-1.94776
H	-3.17795	1.59641	-1.07449
H	-2.59638	0.937092	-2.61941
C	-1.39742	-1.59383	-3.02565
H	-0.742909	-2.44794	-3.24154
H	-2.3504	-1.74797	-3.55592
H	-0.902828	-0.696661	-3.42815
C	-0.29316	-3.49675	-0.651609
H	-0.889812	-4.42369	-0.635617
H	0.273485	-3.46944	-1.59156
H	0.435367	-3.54914	0.169677
C	-1.63166	-2.52371	2.05798
H	-1.53735	-1.78336	2.865
H	-2.48499	-3.18651	2.27745
H	-0.720794	-3.1362	2.07707
C	-3.46363	0.009817	1.39349
H	-3.20974	-0.213325	2.43822
H	-3.39614	1.09719	1.24307
H	-4.51727	-0.275915	1.23575
Rh	-0.41124	-0.299314	-0.118021
C	2.35273	-0.659392	0.526725
C	2.39622	-0.315198	-0.839442
C	3.56845	-0.877294	1.21019
C	3.61652	-0.203153	-1.52151
C	4.76579	-0.756669	0.522177
H	3.54076	-1.13994	2.26979
C	4.80492	-0.421921	-0.843519
H	3.59841	0.061548	-2.58153
H	5.70389	-0.927544	1.05787
H	5.76363	-0.332595	-1.35836
O	0.944254	0.185869	-2.64312
O	1.1863	-0.775468	1.10308
C	0.037546	2.74348	-1.36605
C	-0.558256	4.13798	-1.1741
H	-0.36963	2.26261	-2.26832
H	1.12324	2.81606	-1.55241
H	-1.64466	4.04285	-1.00595
C	-0.603144	1.80521	2.42851
C	0.401464	1.15018	3.3841
H	-1.61111	1.47603	2.72546
H	-0.571216	2.89927	2.57966
H	1.42595	1.44528	3.08311
H	-0.441339	4.68808	-2.12272
C	0.074321	4.92946	-0.041866
H	-0.36529	5.93494	0.039365
H	-0.063918	4.42633	0.927126
H	1.15832	5.04903	-0.197749
H	0.223961	1.58231	4.38385
O	0.264907	-0.227469	3.48152
H	0.682443	-0.598414	2.67218
TS(1-2)d
Lowest frequency =		-291.29	cm-1
Charge =		0
Multiplicity =		1
59
C	0.921791	1.26347	-0.677954
C	0.387986	1.50828	0.491063
C	1.01624	-0.403718	-1.3495
C	-2.76923	0.597178	0.130524
C	-2.44874	0.252567	-1.23466
C	-2.57169	-0.567702	0.922908
C	-2.20142	-1.17292	-1.30391
C	-2.21176	-1.66538	0.022662
C	-2.49655	1.15691	-2.41888
H	-3.45963	1.06413	-2.94817
H	-2.37253	2.20879	-2.12695
H	-1.69499	0.901694	-3.12705
C	-1.91006	-1.91533	-2.56017
H	-1.63457	-2.95812	-2.35591
H	-2.79069	-1.91926	-3.22257
H	-1.07163	-1.44829	-3.1011
C	-1.91854	-3.05466	0.474078
H	-2.8358	-3.56109	0.815541
H	-1.4757	-3.65165	-0.333443
H	-1.20334	-3.04354	1.30945
C	-2.7784	-0.691262	2.39457
H	-2.34818	0.161911	2.93706
H	-3.85224	-0.766749	2.63416
H	-2.2864	-1.59273	2.78268
C	-3.22155	1.92994	0.618361
H	-3.03609	2.04136	1.69524
H	-2.70972	2.75021	0.094765
H	-4.30423	2.056	0.451197
Rh	-0.686628	-0.089996	-0.054705
C	1.78135	-1.37263	0.786849
C	2.00515	-1.19361	-0.595775
C	2.7763	-2.01443	1.55333
C	3.14174	-1.72805	-1.21648
C	3.90668	-2.51784	0.926589
H	2.61779	-2.13287	2.62735
C	4.09657	-2.39037	-0.459471
H	3.25402	-1.59457	-2.29514
H	4.6607	-3.03507	1.52653
H	4.99122	-2.80159	-0.931334
O	0.89654	-0.442962	-2.56142
O	0.650751	-0.966915	1.30524
C	1.43522	2.13923	-1.78644
C	1.94327	3.49165	-1.30514
H	0.608525	2.26465	-2.50548
H	2.22291	1.60731	-2.3433
H	1.14152	4.01612	-0.75785
C	0.328068	2.41457	1.64616
C	0.83571	1.75346	2.94219
H	-0.714928	2.72966	1.81089
H	0.928206	3.32071	1.45393
H	1.90498	1.49525	2.8053
H	2.15274	4.11027	-2.19383
C	3.19697	3.39685	-0.44862
H	3.53282	4.38963	-0.112905
H	3.03456	2.77494	0.445001
H	4.02324	2.93658	-1.01289
H	0.788596	2.51229	3.74129
O	0.084569	0.658517	3.33943
H	0.301522	-0.072423	2.71947
I-2d
Lowest frequency =		16.3103	cm-1
Charge =		0
Multiplicity =		1
59
C	1.01463	1.43147	-0.2956
C	0.161882	1.42293	0.760874
C	1.4843	0.221428	-1.11871
C	-2.91508	0.393996	0.0411
C	-2.45191	0.515717	-1.31075
C	-2.62288	-0.948628	0.461725
C	-2.02245	-0.802294	-1.77594
C	-2.12281	-1.69421	-0.694267
C	-2.51618	1.72911	-2.1751
H	-3.42401	1.71819	-2.8014
H	-2.53039	2.64972	-1.57592
H	-1.647	1.7767	-2.84619
C	-1.46698	-1.06251	-3.13419
H	-1.17426	-2.11374	-3.25167
H	-2.20793	-0.825317	-3.91415
H	-0.568879	-0.449082	-3.31736
C	-1.70493	-3.12362	-0.644564
H	-2.57394	-3.78578	-0.501409
H	-1.19221	-3.42442	-1.5671
H	-1.01028	-3.2934	0.19206
C	-2.89816	-1.52956	1.80479
H	-2.7324	-0.788285	2.59846
H	-3.93803	-1.89217	1.8671
H	-2.23089	-2.37819	2.00504
C	-3.57402	1.44413	0.865566
H	-3.32077	1.32918	1.92856
H	-3.27566	2.45293	0.547974
H	-4.67091	1.37804	0.771634
Rh	-0.788384	-0.016496	-0.083058
C	1.6412	-1.43253	0.793249
C	2.13951	-0.915273	-0.42385
C	2.42604	-2.36487	1.50279
C	3.32329	-1.43026	-0.971542
C	3.61304	-2.83399	0.959803
H	2.0486	-2.73764	2.45751
C	4.06416	-2.38461	-0.289362
H	3.64992	-1.03581	-1.93636
H	4.19436	-3.57891	1.51031
H	4.99308	-2.77101	-0.713456
O	1.60564	0.371624	-2.33166
O	0.449517	-1.09223	1.22298
C	1.45405	2.75921	-0.894503
C	2.79997	3.2406	-0.352636
H	0.685594	3.52561	-0.710028
H	1.51167	2.60134	-1.98278
H	2.71398	3.40739	0.735743
C	-0.103941	2.3001	1.90563
C	0.217396	1.52137	3.20641
H	-1.16725	2.58539	1.9317
H	0.511356	3.21668	1.87593
H	1.3109	1.34759	3.24172
H	3.00178	4.23251	-0.793152
C	3.96455	2.30486	-0.633049
H	4.91154	2.73487	-0.273558
H	3.83328	1.3326	-0.134158
H	4.0672	2.10789	-1.71139
H	-0.033931	2.17451	4.05838
O	-0.499549	0.341822	3.3369
H	-0.130125	-0.300303	2.69248
I-1p
Lowest frequency =		17.876	cm-1
Charge =		0
Multiplicity =		1
59
C	-0.358081	1.10586	1.40006
C	-0.319773	1.71736	0.305539
C	-0.616154	-1.47081	0.737152
C	2.74827	0.835286	-0.196177
C	2.6367	-0.087461	0.925077
C	2.50264	0.110332	-1.37723
C	2.45683	-1.40867	0.404597
C	2.25993	-1.28238	-1.00697
C	2.89254	0.247483	2.35556
H	3.96412	0.147811	2.59863
H	2.59308	1.27925	2.5861
H	2.33327	-0.424794	3.02082
C	2.4563	-2.6534	1.21719
H	2.24445	-3.53596	0.599917
H	3.43715	-2.79732	1.69732
H	1.68098	-2.60446	1.99776
C	2.01034	-2.37992	-1.98486
H	2.94233	-2.67763	-2.49372
H	1.59131	-3.26651	-1.49105
H	1.29249	-2.05839	-2.75252
C	2.42027	0.622939	-2.77376
H	2.52897	1.71503	-2.81111
H	3.20673	0.181066	-3.40665
H	1.44583	0.365875	-3.21758
C	3.03996	2.28915	-0.053653
H	2.92936	2.82122	-1.00773
H	2.36509	2.7598	0.67847
H	4.07096	2.44755	0.302573
Rh	0.682645	-0.14151	-0.058547
C	-1.72985	-0.889639	-1.34545
C	-1.79322	-1.60666	-0.127494
C	-2.83365	-0.975465	-2.22771
C	-2.91123	-2.38773	0.207714
C	-3.92858	-1.74892	-1.87991
H	-2.79724	-0.428678	-3.17215
C	-3.98361	-2.4581	-0.664666
H	-2.91118	-2.91055	1.16662
H	-4.77618	-1.806	-2.56906
H	-4.86654	-3.04941	-0.41454
O	-0.450863	-2.05711	1.78047
O	-0.672093	-0.181706	-1.61165
C	-0.729283	0.882661	2.80622
C	-2.22934	1.10301	3.0235
H	-0.161542	1.58368	3.44211
H	-0.459959	-0.140849	3.10839
H	-2.47667	2.14985	2.74907
C	-0.587585	2.72044	-0.729478
C	-1.70094	3.69136	-0.335286
H	-0.854432	2.17996	-1.65259
H	0.341584	3.27481	-0.951822
H	-2.61164	3.10964	-0.115593
H	-1.42687	4.19685	0.606126
C	-1.98394	4.71771	-1.41895
H	-2.79412	5.40086	-1.12368
H	-1.09347	5.33005	-1.63442
H	-2.28438	4.22978	-2.35972
H	-2.44733	0.991726	4.09789
O	-3.03114	0.183218	2.3533
H	-2.80368	0.181829	1.41371
TS(1-2)p
Lowest frequency =		-308.487	cm-1
Charge =		0
Multiplicity =		1
59
C	-0.886178	0.941721	0.880595
C	-0.333248	1.53523	-0.147296
C	-0.92739	-0.875747	0.993582
C	2.84641	0.639643	0.233889
C	2.4699	-0.264518	1.29663
C	2.75753	-0.080216	-0.99168
C	2.28534	-1.58329	0.738571
C	2.39174	-1.45877	-0.669893
C	2.38954	0.048694	2.75218
H	3.2846	-0.315681	3.28313
H	2.3083	1.12964	2.92901
H	1.50702	-0.435969	3.19495
C	1.95501	-2.79746	1.53418
H	1.68456	-3.64163	0.88646
H	2.81444	-3.105	2.15199
H	1.10283	-2.60246	2.20383
C	2.18754	-2.52487	-1.69044
H	3.14264	-2.80312	-2.16465
H	1.74899	-3.42674	-1.24455
H	1.50224	-2.17563	-2.47663
C	3.05083	0.419551	-2.36477
H	2.97864	1.51451	-2.41851
H	4.06647	0.132546	-2.68603
H	2.33961	0.00397	-3.09234
C	3.25846	2.06132	0.411301
H	3.16346	2.62805	-0.52485
H	2.65029	2.56555	1.17588
H	4.31138	2.12442	0.732466
Rh	0.792025	-0.101256	-0.053836
C	-1.55419	-1.11893	-1.37665
C	-1.82877	-1.43706	-0.023942
C	-2.48177	-1.54112	-2.35928
C	-2.92024	-2.24799	0.32625
C	-3.567	-2.31983	-1.99335
H	-2.29601	-1.27374	-3.40157
C	-3.79404	-2.68867	-0.654567
H	-3.06934	-2.48767	1.38151
H	-4.25965	-2.66239	-2.76742
H	-4.65493	-3.30686	-0.392907
O	-0.83243	-1.29419	2.13281
O	-0.465563	-0.478841	-1.6803
C	-1.50559	1.4538	2.15126
C	-3.01222	1.67388	2.00864
H	-1.02778	2.40477	2.43799
H	-1.31541	0.718256	2.94676
H	-3.19304	2.44486	1.23254
C	-0.241013	2.76433	-0.94579
C	-1.38619	3.75552	-0.750547
H	-0.175976	2.46461	-2.00721
H	0.728219	3.24865	-0.724206
H	-2.3371	3.24372	-0.97218
H	-1.43698	4.0491	0.311091
C	-1.24107	4.99032	-1.62382
H	-2.07788	5.68881	-1.47546
H	-0.309438	5.53429	-1.39896
H	-1.2163	4.72202	-2.69204
H	-3.38945	2.08787	2.95835
O	-3.73459	0.509389	1.75999
H	-3.43524	0.123513	0.925843
I-2p
Lowest frequency =		14.6661	cm-1
Charge =		0
Multiplicity =		1
59
C	0.978112	1.2739	-0.91059
C	-0.083112	1.5802	-0.131582
C	1.59168	-0.126787	-1.10724
C	-2.87515	-0.175373	-0.407047
C	-2.22063	-0.844293	-1.48595
C	-2.54945	-0.912818	0.793429
C	-1.63215	-2.08749	-0.980915
C	-1.84157	-2.13506	0.404226
C	-2.19716	-0.439207	-2.92018
H	-2.90935	-1.04116	-3.5088
H	-2.46161	0.619162	-3.04457
H	-1.19473	-0.587771	-3.34724
C	-0.850088	-3.03345	-1.82582
H	-0.400601	-3.83239	-1.22247
H	-1.49255	-3.50002	-2.58993
H	-0.032128	-2.51018	-2.34607
C	-1.33038	-3.13665	1.38017
H	-2.15874	-3.62839	1.91447
H	-0.732452	-3.91225	0.884989
H	-0.687185	-2.64286	2.12544
C	-3.00506	-0.61615	2.17886
H	-3.31324	0.432014	2.28705
H	-3.8651	-1.25263	2.44788
H	-2.19997	-0.809996	2.90114
C	-3.74543	1.03029	-0.492338
H	-3.65858	1.65638	0.406254
H	-3.48989	1.64978	-1.36251
H	-4.80319	0.734989	-0.592991
Rh	-0.754636	-0.24328	-0.053472
C	1.75635	-0.718318	1.34572
C	2.29208	-0.76106	0.029062
C	2.5902	-1.14709	2.40801
C	3.54141	-1.35901	-0.212464
C	3.83532	-1.69419	2.14902
H	2.19778	-1.07967	3.425
C	4.31927	-1.82178	0.836158
H	3.88971	-1.40487	-1.24687
H	4.44703	-2.04425	2.98549
H	5.30034	-2.26155	0.647527
O	1.71058	-0.536761	-2.25526
O	0.530032	-0.355109	1.57316
C	1.63048	2.28838	-1.83382
C	2.90826	2.851	-1.21008
H	0.938812	3.11566	-2.05496
H	1.87065	1.78342	-2.78103
H	2.64612	3.39845	-0.281317
C	-0.683354	2.89099	0.208134
C	-0.973986	3.01173	1.70522
H	-1.63005	3.01113	-0.349652
H	-0.02498	3.72011	-0.106213
H	-1.59477	2.15383	2.01142
H	-0.028968	2.89632	2.26028
C	-1.6511	4.32049	2.07278
H	-1.84594	4.38292	3.15396
H	-1.02888	5.18724	1.79782
H	-2.61665	4.43357	1.55263
H	3.34101	3.59161	-1.90362
O	3.89319	1.8884	-0.983745
H	3.59913	1.28723	-0.286794
